# Supplementary material for: Low-Temperature Gas Plasma Combined with Antibiotics for the Reduction of Methicillin-Resistant Staphylococcus aureus Biofilm Both In Vitro and In Vivo
Source: Life (Basel). 2021 Aug 13;11(8):828. doi: 10.3390/life11080828 (PMC8400093; doi:10.3390/life11080828)
Supplement: Supplementary file 1 [file life-11-00828-s001.zip]

Archive with 1 entries (1 files):
- life-1320767-supplementary.pdf
